# Supplementary material for: Theme discovery from gene lists for identification and viewing of multiple functional groups
Source: BMC Bioinformatics. 2005 Jun 29;6:162. doi: 10.1186/1471-2105-6-162 (PMC1190153; doi:10.1186/1471-2105-6-162)
Supplement: Additional File 5 — GENERATOR detailed class output for H2O2 dataset. Table 5 The table presents a detailed view for the results obtained from GENERATOR with H2O2 data using five clusters. The table has two components. The first columns present the reported functional classes. The presented functional classes are selected with GENERATOR default view so that they highlight functional classes over-represented in the original list of genes and also in the cluster in question. In addition this part also shows the three reported p-values. These are the same as in the table 1. The table also includes number of class members in the cluster (inner size), number of class members in the original sample list (original inner size) and the number of class members in both sample and reference list (total size). These values can be used to analyse the proportion of the class that was included to cluster and the proportion of the class from the reported cluster. The reported classes can be also viewed as DAG with the included link to AMIGO www server. This enables the analysis of the hierarchy structure of the reported classes. The second part of table presents the list of genes for each cluster. Genes are presented in the sorted order so that the ones at the top of the list have always the strongest membership to the analyzed cluster. [file 1471-2105-6-162-S5.xls]

## Sheet: Sheet1
I	<Cluster 4 size=31>	Inner size:	Orig.in. size:	Total size:	Log p:	Orig. log p:	Sample log p:	<Cluster 4 size=31>
	organellar ribosome	27	27	67	46.73	26.09	20.95	YPL173W	ribosomal protein (YmL40)		0.99
	mitochondrial ribosome	27	27	67	46.73	26.09	20.95	YPL183W-A	YPL183W-A		0.99
	mitochondrial matrix	28	36	116	41.59	30.45	14.91	YHR147C	ribosomal protein (YmL6)		0.99
	ribosome	29	29	197	36.87	14.53	23.69	YNL252C	ribosomal protein large subunit		0.99
	structural constituent of ribosome	28	28	177	35.91	14.84	22.26	YDL202W	ribosomal protein (YmL11)		0.99
	ribonucleoprotein complex	29	29	234	34.56	12.52	23.69	YGR076C	ribosomal protein (YmL25)		0.99
	protein biosynthesis	30	44	319	32.76	21.69	14.31	YKR006C	ribosomal protein (YmL13)		0.99
	structural molecule activity	28	29	227	32.68	12.87	20.81	YDR322W	YDR322W		0.99
	organellar large ribosomal subunit	18	18	39	30.36	18.61	11.91	YDR462W	ribosomal protein (YmL28)		0.99
	mitochondrial large ribosomal subunit	18	18	39	30.36	18.61	11.91	YDR237W	YDR237W		0.99
	http://www.godatabase.org/cgi-bin/amigo/go.cgi?action=dotty&search_constraint=terms&view=details&session_id=12341234&&query=GO:0000313&query=GO:0005761&query=GO:0005759&query=GO:0005840&query=GO:0003735&query=GO:0030529&query=GO:0006412&query=GO:0005198&q							YBR268W	ribosomal protein L37 (putative)		0.99
								YMR193W	ribosomal protein (YmL24)		0.99
								YCR046C	mitochondrial ribosomal protein		0.99
								YNR037C	mitochondrial ribosome small subunit component		0.95
								YDL045W-A	mitochondrial ribosome 37 S subunit component		0.95
								YPL013C	YPL013C		0.95
								YMR158W	YMR158W		0.95
								YIL093C	mitochondrial ribosome small subunit component		0.95
								YPR166C	14 kDa mitochondrial ribosomal protein, similar to E. coli S14 protein		0.95
								YNR036C	YNR036C		0.95
								YBL038W	ribosomal protein		0.92
								YPR100W	YPR100W		0.83
								YNL177C	YNL177C		0.83
								YGR165W	YGR165W		0.78
								YDR175C	mitochondrial ribosome small subunit component		0.78
								YBR191W	ribosomal protein L21A		0.75
								YGR220C	ribosomal protein (YmL9) (E. coli L3) (human MRL3)		0.61
								YKR085C	ribosomal protein large subunit (YmL20), similar to L17 of E. coli		0.57
								YGR054W	YGR054W		0.45
								YMR064W	basic hydrophilic 59 kDa protein		0.34
								YJL180C	YJL180C		0.28
II	<Cluster 1 size=11>	Inner size:	Orig.in. size:	Total size:	Log p:	Orig. log p:	Sample log p:	<Cluster 1 size=11>
	RNA ligase activity	6	6	12	13.27	6.68	6.64	YPL040C	isoleucine-tRNA ligase		1
	tRNA ligase activity	6	6	12	13.27	6.68	6.64	YOL033W	glutamine-tRNA ligase		1
	ligase activity, forming aminoacyl-tRNA and related compounds	6	6	12	13.27	6.68	6.64	YGR171C	methionine-tRNA ligase		1
	ligase activity, forming carbon-oxygen bonds	6	6	12	13.27	6.68	6.64	YLR382C	leucine-tRNA ligase		0.99
	ligase activity, forming phosphoric ester bonds	6	6	13	13	6.42	6.64	YHR011W	YHR011W		0.84
	tRNA aminoacylation for protein translation	5	5	11	10.72	5.37	5.4	YPR047W	phenylalanyl-tRNA synthetase alpha subunit		0.64
	tRNA aminoacylation	5	5	11	10.72	5.37	5.4	YDL066W	NADP-dependent isocitrate dehydrogenase		0.47
	amino acid activation	5	5	11	10.72	5.37	5.4	YDL044C	NAM1		0.42
	translation	7	8	60	10.59	3.89	7.07	YJL102W	mitochondrial elongation factor G-like protein		0.36
	mitochondrion	11	73	540	9.87	40.06	2.03	YLR069C	mitochondrial elongation factor G-like protein		0.36
	http://www.godatabase.org/cgi-bin/amigo/go.cgi?action=dotty&search_constraint=terms&view=details&session_id=12341234&&query=GO:0008452&query=GO:0004812&query=GO:0016876&query=GO:0016875&query=GO:0016886&query=GO:0006418&query=GO:0043039&query=GO:0043038&q							YDR194C	RNA helicase DEAD box		0.3
III	<Cluster 3 size=14>	Inner size:	Orig.in. size:	Total size:	Log p:	Orig. log p:	Sample log p:	<Cluster 3 size=14>
	mitochondrial membrane	11	12	140	13.92	3.66	10.96	YJL166W	ubiquinol cytochrome C reductase subunit 8 (11 kDa)		1
	inner membrane	10	11	110	13.06	3.99	9.6	YDR529C	ubiquinol cytochrome C oxidoreductase subunit 7 (14 kDa)		1
	mitochondrial inner membrane	10	11	110	13.06	3.99	9.6	YBL045C	coenzyme QH2 cytochrome c reductase 44 kDa core protein subunit		1
	mitochondrion	12	73	540	8.91	40.06	1.03	YOR065W	cytochrome c1		0.96
	respiratory chain complex III	4	4	9	8.03	4.32	3.74	YDR298C	ATP synthase subunit 5, oligomycin sensitivity-conferring protein		0.81
	respiratory chain complex III (sensu Eukarya)	4	4	9	8.03	4.32	3.74	YGR255C	monooxygenase		0.69
	mitochondrial electron transport chain	4	4	19	6.55	2.92	3.74	YLR139C	73 kDa mitochondrial integral membrane protein		0.61
	aerobic respiration	5	11	52	6.37	7.3	2.3	YNL080C	YNL080C		0.59
	cellular respiration	5	11	55	6.24	7.03	2.3	YLR067C	YLR067C		0.54
	oxidative phosphorylation	4	4	24	6.11	2.52	3.74	YDR197W	cytochrome b translational activator		0.49
	http://www.godatabase.org/cgi-bin/amigo/go.cgi?action=dotty&search_constraint=terms&view=details&session_id=12341234&&query=GO:0005740&query=GO:0019866&query=GO:0005743&query=GO:0005739&query=GO:0045275&query=GO:0005750&query=GO:0005746&query=GO:0009060&q							YPL215W	YPL215W		0.45
								YDL069C	translational activator of cytochrome B		0.43
								YBR003W	hexaprenyl pyrophosphate synthetase		0.33
								YDR518W	protein disulfide isomerase homolog		0.27
IV	<Cluster 2 size=33>	Inner size:	Orig.in. size:	Total size:	Log p:	Orig. log p:	Sample log p:	<Cluster 2 size=33>
	mitochondrial genome maintenance	5	6	15	7.22	5.97	2.02	YBL007C	cytoskeletal protein binding protein		1
	mitochondrion organization and biogenesis	7	8	57	6.74	4.06	3.05	YLR220W	transmembrane Ca2+ transporter (putative)		1
	mitochondrial chromosome	2	2	2	4.23	3.18	1.05	YCR028C-A	DNA binding protein		0.99
	soluble fraction	3	4	24	3.1	2.52	1.09	YER122C	similar to Gcs1p and Sps18p, zinc finger protein		0.99
	helicase activity	3	5	26	3	3.35	0.79	YOL095C	YOL095C		0.98
	nucleoid	2	3	7	2.92	3.27	0.66	YMR072W	HMG-1 homolog		0.97
	mitochondrial nucleoid	2	3	7	2.92	3.27	0.66	YFR019W	1-phosphatidylinositol-3-phosphate 5-kinase		0.91
								YBR068C	amino acid permease for leucine, valine, and isoleucine (putative)		0.88
								YGR101W	rhomboid protease		0.85
								YNL307C	43.1 kDa serine/threonine/tyrosine protein kinase		0.83
								YJR144W	mitochondrial nucleoid protein		0.82
								YGR092W	YGR092W		0.76
								YLR369W	HSP70 family chaperone		0.73
								YLR242C	Protein involved in sterol distribution		0.69
								YNL246W	YNL246W		0.66
								YDL198C	YDL198C		0.66
								YML061C	5'-3' DNA helicase		0.62
								YML036W	YML036W		0.62
								YLR149C	YLR149C		0.62
								YBL080C	62 kDa protein		0.52
								YDR533C	YDR533C		0.51
								YLR260W	sphingoid long chain base (LCB) kinase		0.48
								YKR088C	integral membrane protein		0.42
								YGR150C	YGR150C		0.4
								YPR116W	YPR116W		0.4
								YLR201C	YLR201C		0.4
								YBR163W	YBR163W		0.4
								YMR066W	YMR066W		0.4
								YOR305W	YOR305W		0.4
	http://www.godatabase.org/cgi-bin/amigo/go.cgi?action=dotty&search_constraint=terms&view=details&session_id=12341234&&query=GO:0000002&query=GO:0007005&query=GO:0000262&query=GO:0005625&query=GO:0004386&query=GO:0009295&query=GO:0042645							YGR102C	YGR102C		0.4
								YPL005W	YPL005W		0.4
								YDL033C	YDL033C		0.38
								YDR332W	YDR332W		0.37
V	<Cluster 5 size=20>	Inner size:	Orig.in. size:	Total size:	Log p:	Orig. log p:	Sample log p:	<Cluster 5 size=20>
	transcription regulator activity	13	13	213	12.27	2.52	11.48	YGR104C	RNA polymerase II holoenzyme/mediator subunit		1
	nucleobase, nucleoside, nucleotide and nucleic acid metabolism	16	29	718	8.99	2.15	7.51	YOL051W	RNA polymerase II holoenzyme complex component, positive and negative transcriptional regulator of genes involved in mating-type specialization		1
	mediator complex	5	5	12	8.97	5.15	3.88	YBL093C	RNA polymerase II holoenzyme/mediator subunit		1
	general RNA polymerase II transcription factor activity	5	5	18	7.94	4.16	3.88	YNL236W	RNA polymerase II holoenzyme/mediator subunit		1
	DNA-directed RNA polymerase II, holoenzyme	5	5	19	7.81	4.04	3.88	YBR279W	YBR279W		1
	RNA polymerase II transcription mediator activity	4	4	9	7.34	4.32	3.06	YHR206W	BRY1		0.96
	metabolism	19	85	1914	5.49	11.75	1.49	YHR178W	YHR178W		0.88
	pentose-phosphate shunt	2	2	4	3.9	2.42	1.49	YML007W	jun-like transcription factor		0.87
	physiological process	20	94	2817	3.53	5.64	1.43	YNL229C	glutathione transferase (putative), transcriptional regulator, prion		0.81
	oxidoreduction coenzyme metabolism	2	4	33	1.99	2.02	0.82	YPL254W	Ada/Gcn5 protein complex member, transcription factor		0.72
	http://www.godatabase.org/cgi-bin/amigo/go.cgi?action=dotty&search_constraint=terms&view=details&session_id=12341234&&query=GO:0030528&query=GO:0006139&query=GO:0000119&query=GO:0016251&query=GO:0016591&query=GO:0016455&query=GO:0008152&query=GO:0006098&q							YLL002W	KIM2		0.71
								YOR290C	transcriptional regulator		0.65
								YMR228W	mitochondrial RNA polymerase specificity factor		0.6
								YDL056W	transcription factor		0.57
								YJL121C	D-ribulose-5-Phosphate 3-epimerase		0.51
								YPR074C	transketolase 1		0.5
								YJL101C	gamma-glutamylcysteine synthetase		0.49
								YDR028C	Glc7p regulatory subunit		0.48
								YHR183W	YHR183W		0.34
								YPL029W	ATP dependent helicase (putative)		0.28
