# Supplementary material for: Theme discovery from gene lists for identification and viewing of multiple functional groups
Source: BMC Bioinformatics. 2005 Jun 29;6:162. doi: 10.1186/1471-2105-6-162 (PMC1190153; doi:10.1186/1471-2105-6-162)
Supplement: Additional File 7 — Detailed sorted class list for H2O2 dataset. Table 7 The table presents a detailed sorted list of over-represented classes obtained with H2O2 dataset. Classes with p-value < 0.01 (O.log(p) > 2.0) are shown. [file 1471-2105-6-162-S7.xls]

## Sheet: Sheet1
Rank	Class	O.log(p)
1	mitochondrion	40.06
2	mitochondrial matrix	30.45
3	organellar ribosome	26.09
4	mitochondrial ribosome	26.09
5	protein biosynthesis	21.69
6	organellar large ribosomal subunit	18.61
7	mitochondrial large ribosomal subunit	18.61
8	macromolecule biosynthesis	15.60
9	structural constituent of ribosome	14.84
10	ribosome	14.53
11	biosynthesis	13.15
12	structural molecule activity	12.87
13	ribonucleoprotein complex	12.52
14	protein metabolism	12.34
15	metabolism	11.75
16	large ribosomal subunit	11.33
17	organellar small ribosomal subunit	7.94
18	mitochondrial small ribosomal subunit	7.94
19	aerobic respiration	7.30
20	cellular respiration	7.03
21	cytoplasm	7.02
22	RNA ligase activity	6.68
23	tRNA ligase activity	6.68
24	ligase activity, forming aminoacyl-tRNA and related compounds	6.68
25	ligase activity, forming carbon-oxygen bonds	6.68
26	intracellular	6.56
27	ligase activity, forming phosphoric ester bonds	6.42
28	cell	6.42
29	mitochondrial genome maintenance	5.97
30	physiological process	5.64
31	tRNA aminoacylation for protein translation	5.37
32	tRNA aminoacylation	5.37
33	amino acid activation	5.37
34	energy derivation by oxidation of organic compounds	5.15
35	energy pathways	5.15
36	mediator complex	5.15
37	small ribosomal subunit	4.70
38	respiratory chain complex III	4.32
39	respiratory chain complex III (sensu Eukarya)	4.32
40	RNA polymerase II transcription mediator activity	4.32
41	general RNA polymerase II transcription factor activity	4.16
42	mitochondrion organization and biogenesis	4.06
43	DNA-directed RNA polymerase II, holoenzyme	4.04
44	inner membrane	3.99
45	mitochondrial inner membrane	3.99
46	translation	3.89
47	mitochondrial membrane	3.66
48	helicase activity	3.35
49	nucleoid	3.27
50	mitochondrial nucleoid	3.27
51	mitochondrial chromosome	3.18
52	mitochondrial electron transport, ubiquinol to cytochrome c	3.07
53	ubiquinol-cytochrome-c reductase activity	3.07
54	oxidoreductase activity, acting on diphenols and related substances as donors, cytochrome as acceptor	3.07
55	oxidoreductase activity, acting on diphenols and related substances as donors	3.07
56	tRNA modification	2.92
57	mitochondrial electron transport chain	2.92
58	translation regulator activity	2.86
59	ligase activity	2.82
60	RNA modification	2.74
61	peptidyltransferase activity	2.71
62	translation factor activity, nucleic acid binding	2.59
63	tRNA metabolism	2.52
64	transcription regulator activity	2.52
65	soluble fraction	2.52
66	oxidative phosphorylation	2.52
67	protein-disulfide reduction	2.51
68	ATP synthesis coupled electron transport (sensu Eukarya)	2.51
69	ATP synthesis coupled electron transport	2.51
70	pentose-phosphate shunt	2.42
71	transferase activity, transferring amino-acyl groups	2.20
72	nucleobase, nucleoside, nucleotide and nucleic acid metabolism	2.15
73	nucleic acid binding	2.06
74	oxidoreduction coenzyme metabolism	2.02
75	RNA metabolism	2.00
