# Supplementary material for: Theme discovery from gene lists for identification and viewing of multiple functional groups
Source: BMC Bioinformatics. 2005 Jun 29;6:162. doi: 10.1186/1471-2105-6-162 (PMC1190153; doi:10.1186/1471-2105-6-162)
Supplement: Additional File 6 — GENERATOR detailed class output for itraconanzole dataset. Table 6 The table presents a detailed view for the results obtained from GENERATOR with itraconanzole data using six clusters. One outlier cluster has not been taken in our analysis. Table has three main components. These are similar to the first three components in the table 5 [see Additional file 5]. [file 1471-2105-6-162-S6.xls]

## Sheet: Sheet1
I	<Cluster 6 size=44>	Inner size:	Orig.in. size:	Total size:	C.log(p):	O.log(p):	S.log(p):		<Cluster 6 size=44>
	steroid metabolism	14	14	42	19.83	8.89	11.36		YLR100W	3-keto sterol reductase		1
	lipid biosynthesis	17	17	111	17.88	5.24	14.07		YHR007C	cytochrome P450 lanosterol 14a-demethylase		1
	lipid metabolism	20	23	191	17.87	5.05	13.81		YGR175C	squalene monooxygenase		1
	sterol metabolism	12	12	34	17.3	8.02	9.61		YLR056W	C-5 sterol desaturase		1
	steroid biosynthesis	12	12	36	16.95	7.69	9.61		YML008C	ISE1		1
	sterol biosynthesis	11	11	29	16.26	7.77	8.76		YMR015C	cytochrome P450, involved in C-22 denaturation of the ergosterol side-chain		1
	biosynthesis	30	72	832	14.94	8.52	8.63		YMR202W	C-8 sterol isomerase		1
	ergosterol biosynthesis	9	9	25	13.06	6.22	7.08		YGR060W	C-4 sterol methyl oxidase		0.99
	ergosterol metabolism	9	9	25	13.06	6.22	7.08		YOR237W	similar to human oxysterol binding protein		0.97
	alcohol metabolism	14	16	144	11.78	3.26	9.39		YNL111C	cytochrome b5		0.96
	http://www.godatabase.org/cgi-bin/amigo/go.cgi?action=dotty&search_constraint=terms&view=details&session_id=12341234&&query=GO:0008202&query=GO:0008610&query=GO:0006629&query=GO:0016125&query=GO:0006694&query=GO:0016126&query=GO:0009058&query=GO:0006696&query=GO:0008204&query=GO:0006066								YDR302W	YDR302W		0.92
									YER026C	phosphatidylserine synthase		0.84
									YER044C	BUD18		0.84
									YDR297W	sphingosine hydroxylase		0.83
									YNR059W	mannosyltransferase (putative)		0.75
									YDR213W	zinc finger transcription factor of the Zn(2)-Cys(6) binuclear cluster domain type		0.74
									YJL196C	elongase		0.63
									YGR177C	alcohol acetyltransferase		0.63
									YDL229W	HSP70 family		0.56
									YPL170W	sterol-binding protein (putative)		0.55
									YMR008C	phospholipase B (lypophospholipase)		0.52
									YLR372W	elongase		0.51
									YPL003W	ENR2		0.5
									YBR256C	YBR256C		0.49
									YHR064C	HSP70 family		0.47
									YFL057C	YFL057C		0.47
									YPL088W	YPL088W		0.47
									YOR302W	YOR302W		0.46
									YKL081W	translation elongation factor EF-1gamma		0.46
									YDR429C	translation initiation factor eIF3 subunit		0.46
									YJL096W	ribosomal protein large subunit		0.42
									YOR187W	translation elongation factor Tu, mitochondrial		0.4
									YDL215C	NAD-dependent glutamate dehydrogenase		0.4
									YDL055C	GDP-mannose pyrophosphorylase, mannose-1-phosphate guanyltransferase		0.39
									YLR120C	GPI-anchored aspartic protease		0.38
									YLR121C	GPI-anchored aspartic protease		0.38
									YBR145W	alcohol dehydrogenase isoenzyme V		0.38
									YMR271C	orotate phosphoribosyltransferase 2		0.37
									YDR487C	3,4-dihydroxy-2-butanone 4-phosphate synthase		0.34
									YMR189W	glycine cleavage system P subunit, glycine decarboxylase complex P subunit, glycine synthase P subunit		0.32
									YGL156W	alpha mannosidase		0.32
									YBL033C	GTP cyclohydrolase II		0.32
									YJL212C	peptide transporter, glutathione transporter		0.31
									YJL172W	carboxypeptidase yscS		0.29
II	<Cluster 5 size=37>	Inner size:	Orig.in. size:	Total size:	C.log(p):	O.log(p):	S.log(p):		<Cluster 5 size=37>
	amino acid metabolism	35	36	175	51.48	14.7	38.32		YIL116W	histidinol-phosphate aminotransferase		1
	carboxylic acid metabolism	37	44	258	50.64	14.77	36.64		YOR202W	imidazoleglycerol-phosphate dehydratase		1
	organic acid metabolism	37	44	258	50.64	14.77	36.64		YER055C	ATP phosphoribosyltransferase		1
	amino acid and derivative metabolism	35	36	187	50.36	13.75	38.32		YLR027C	aspartate aminotransferase		0.99
	amino acid biosynthesis	31	32	101	49.98	19.07	31.6		YJL088W	ornithine carbamoyltransferase		0.99
	amine metabolism	35	36	197	49.49	13.02	38.32		YER069W	acetylglutamate kinase, N-acetyl-gamma-glutamyl-phosphate reductase		0.99
	amine biosynthesis	31	32	108	48.92	18.08	31.6		YOL058W	arginosuccinate synthetase		0.98
	biosynthesis	32	72	832	21.46	8.52	14.63		YJR109C	carbamyl phosphate synthetase		0.98
	glutamine family amino acid metabolism	13	13	41	19.2	7.99	11.64		YOR303W	arginine specific, carbamoyl phosphate synthetase		0.98
	arginine biosynthesis	9	9	10	19.09	11.28	7.83		YHR018C	argininosuccinate lyase		0.98
	http://www.godatabase.org/cgi-bin/amigo/go.cgi?action=dotty&search_constraint=terms&view=details&session_id=12341234&&query=GO:0006520&query=GO:0019752&query=GO:0006082&query=GO:0006519&query=GO:0008652&query=GO:0009308&query=GO:0009309&query=GO:0009058&query=GO:0009064&query=GO:0006526								YOL140W	acetylornithine aminotransferase		0.98
									YCL030C	histidinol dehydrogenase		0.98
									YCR005C	citrate synthase		0.97
									YDR127W	3-dehydroquinate dehydratase (3-dehydroquinase), 3-dehydroquinate synthase, epsp synthase, pentafunctional arom polypeptide, shikimate 5-dehydrogenase, shikimate kinase		0.95
									YER052C	aspartate kinase (L-aspartate 4-P-transferase) (EC 2.7.2.4)		0.93
									YKL211C	anthranilate synthase component II, indole-3-phosphate		0.92
									YGL009C	isopropylmalate isomerase		0.91
									YHR208W	branched-chain amino acid transaminase, highly similar to mammalian ECA39, which is regulated by the oncogene myc		0.91
									YDL066W	NADP-dependent isocitrate dehydrogenase		0.9
									YIR034C	YIR034C		0.89
									YBR115C	alpha aminoadipate reductase		0.88
									YNL104C	alpha-isopropylmalate synthase (2-isopropylmalate synthase)		0.87
									YER081W	3-phosphoglycerate dehydrogenase		0.87
									YMR108W	acetolactate synthase		0.85
									YJR016C	dihydroxyacid dehydratase		0.85
									YJR148W	branched-chain amino acid transaminase		0.84
									YOL064C	3'(2')5'-bisphosphate nucleotidase		0.81
									YBR249C	3-deoxy-D-arabino-heptulosonate 7-phosphate (DAHP) synthase isoenzyme		0.81
									YPR167C	3'phosphoadenylylsulfate reductase		0.79
									YDR380W	YDR380W		0.78
									YGL202W	aromatic amino acid aminotransferase		0.76
									YOR184W	phosphoserine transaminase		0.72
									YBR006W	succinate semialdehyde dehydrogenase		0.71
									YMR062C	acetylornithine acetyltransferase		0.67
									YBR035C	pyridoxine (pyridoxiamine) phosphate oxidase		0.52
									YOR130C	ARG11		0.49
									YNR058W	7,8-diamino-pelargonic acid aminotransferase (DAPA) aminotransferase		0.41
III	<Cluster 4 size=63>	Inner size:	Orig.in. size:	Total size:	C.log(p):	O.log(p):	S.log(p):		<Cluster 4 size=63>
	plasma membrane	16	19	214	9.08	2.58	7.5		YHR138C	YHR138C		1
	cell wall (sensu Fungi)	7	14	92	4.18	4.37	1.43		YKR039W	general amino acid permease		1
	cell wall	7	14	92	4.18	4.37	1.43		YCL025C	amino acid permease		1
	external encapsulating structure	7	14	92	4.18	4.37	1.43		YBR068C	amino acid permease for leucine, valine, and isoleucine (putative)		1
	structural constituent of cell wall	3	3	9	3.97	2.23	1.8		YBR296C	Na+/Pi symporter (putative)		1
	vitamin/cofactor transport	3	3	10	3.82	2.09	1.8		YDL054C	YDL054C		1
	integral to plasma membrane	4	5	27	3.68	2.23	1.81		YMR011W	high affinity hexose transporter-2		1
	acid phosphatase activity	2	3	5	2.92	3.1	0.8		YGR065C	H+-biotin symporter		1
									YGL186C	plasma membrane pyridoxine transport protein		1
									YML116W	very hydrophobic, has many membrane-spanning regions, several potential glycosylation sites, potential ATP-binding site		1
	http://www.godatabase.org/cgi-bin/amigo/go.cgi?action=dotty&search_constraint=terms&view=details&session_id=12341234&&query=GO:0005886&query=GO:0009277&query=GO:0005618&query=GO:0030312&query=GO:0005199&query=GO:0015875&query=GO:0005887&query=GO:0003993								YGR014W	integral membrane protein (putative)		0.99
									YPL092W	major facilitator superfamily		0.98
									YKL096W	cell wall mannoprotein		0.97
									YPR198W	NOR1		0.95
									YDR085C	cytoskeletal protein, similar to arrestins		0.94
									YOR011W	ATP-binding cassette (ABC) family		0.91
									YNL293W	GTPase activating protein (GAP) for Ypt6		0.9
									YNR044W	a-agglutinin anchorage subunit		0.87
									YBR092C	acid phosphatase		0.85
									YJR076C	10 nm filament component of mother-bud neck		0.84
									YDL223C	YDL223C		0.82
									YBL106C	yeast homolog of the Drosophila tumor suppressor, lethal giant larvae		0.82
									YDR309C	YDR309C		0.82
									YDL018C	p24 protein involved in membrane trafficking		0.79
									YHR071W	YHR071W		0.77
									YDR038C	Na+ ATPase		0.76
									YJR150C	cell wall mannoprotein, induced during anaerobic growth		0.74
									YKL042W	spindle pole body component		0.74
									YGL255W	YGL255W		0.73
									YPL156C	YPL156C		0.73
									YMR076C	YMR076C		0.7
									YFR055W	YFR055W		0.68
									YJL187C	tyrosine kinase		0.67
									YOR049C	YOR049C		0.67
									YPR007C	S. pombe REC8 homolog		0.66
									YDL234C	GTPase activating protein (GAP)		0.66
									YDR077W	cell surface glycoprotein (putative)		0.65
									YDL214C	protein kinase		0.65
									YHR195W	VAB36		0.64
									YNL192W	chitin synthase 1		0.64
									YPL033C	YPL033C		0.62
									YMR094W	CBF3C		0.61
									YOR230W	transcriptional modulator		0.6
									YDR453C	thioredoxin-peroxidase (TPx); reduces H2O2 and alkyl hydroperoxides with the use of hydrogens provided by thioredoxin, thioredoxin reductase, and NADPH		0.59
									YNL166C	YNL166C		0.58
									YDL003W	PDS3		0.58
									YGR268C	YGR268C		0.57
									YDL198C	YDL198C		0.57
									YOL158C	enterobactin transporter		0.56
									YMR316W	YMR316W		0.56
									YAL059W	YAL059W		0.55
									YNL093W	GTP-binding protein, rab family		0.54
									YGR239C	peroxin		0.54
									YBR093C	acid phosphatase		0.53
									YPR154W	LSB2		0.52
									YBR088C	Proliferating Cell Nuclear Antigen (PCNA)		0.51
									YGR049W	YGR049W		0.49
									YBR156C	YBR156C		0.48
									YER011W	SRP1		0.44
									YBR290W	YBR290W		0.43
									YCL059C	YCL059C		0.43
									YLR068W	YLR068W		0.42
									YPL135W	NUA1		0.33
IV	<Cluster 3 size=65>	Inner size:	Orig.in. size:	Total size:	C.log(p):	O.log(p):	S.log(p):		<Cluster 3 size=65>
	cell wall (sensu Fungi)	5	14	92	2.4	4.37	0.54		YPL282C	YPL282C		1
	cell wall	5	14	92	2.4	4.37	0.54		YPL272C	YPL272C		1
	external encapsulating structure	5	14	92	2.4	4.37	0.54		YOR394W	YOR394W		1
	acid phosphatase activity	1	3	5	1.25	3.1	0.22		YOR338W	YOR338W		1
									YNR068C	YNR068C		1
									YNL208W	YNL208W		1
									YLR152C	YLR152C		1
									YKL224C	YKL224C		1
									YKL218C	YKL218C		1
									YKL121W	YKL121W		1
	http://www.godatabase.org/cgi-bin/amigo/go.cgi?action=dotty&search_constraint=terms&view=details&session_id=12341234&&query=GO:0009277&query=GO:0005618&query=GO:0030312&query=GO:0003993								YJL213W	YJL213W		1
									YJL206C	YJL206C		1
									YIR041W	YIR041W		1
									YHR029C	YHR029C		1
									YGR110W	YGR110W		1
									YGL117W	YGL117W		1
									YER189W	YER189W		1
									YER158C	YER158C		1
									YDR542W	YDR542W		1
									YBR147W	YBR147W		1
									YBR005W	YBR005W		1
									YJL048C	YJL048C		1
									YIL164C	nitrilase		1
									YNR069C	YNR069C		1
									YLR267W	YLR267W		1
									YIL158W	YIL158W		0.94
									YNL115C	YNL115C		0.94
									YDR055W	the gene product has been detected among the proteins secreted by regenerating protoplasts		0.92
									YJL171C	YJL171C		0.92
									YLR194C	YLR194C		0.92
									YPL221W	YPL221W		0.91
									YGR189C	cell wall protein		0.89
									YJL016W	YJL016W		0.89
									YDR222W	YDR222W		0.89
									YDR152W	YDR152W		0.88
									YKR071C	YKR071C		0.88
									YOR385W	YOR385W		0.88
									YLL012W	YLL012W		0.88
									YMR195W	YMR195W		0.88
									YPL006W	transmembrane protein (putative)		0.88
									YKL065C	yeast endoplasmic reticulum 24 kDa transmembrane protein		0.85
									YMR040W	YMR040W		0.84
									YJR111C	YJR111C		0.84
									YBR047W	YBR047W		0.84
									YHL021C	YHL021C		0.84
									YGR243W	YGR243W		0.84
									YIL056W	YIL056W		0.83
									YDR361C	YDR361C		0.83
									YNL036W	carbonic anhydrase-like protein		0.83
									YOR289W	YOR289W		0.83
									YBR046C	YBR046C		0.83
									YMR009W	YMR009W		0.83
									YOR391C	YOR391C		0.81
									YHR127W	HSN1		0.8
									YMR290C	RNA-dependent helicase (putative)		0.75
									YHR215W	acid phosphatase		0.71
									YBR203W	YBR203W		0.69
									YJL200C	YJL200C		0.63
									YLR089C	YLR089C		0.6
									YGR043C	YGR043C		0.55
									YOR010C	SRP2		0.51
									YKR046C	YKR046C		0.45
									YPR002W	YPR002W		0.43
									YKR091W	YKR091W		0.4
									YMR095C	YMR095C		0.38
V	<Cluster 1 size=32>	Inner size:	Orig.in. size:	Total size:	C.log(p):	O.log(p):	S.log(p):		<Cluster 1 size=32>
	specific RNA polymerase II transcription factor activity	8	8	44	10.18	3.24	7.48		YLR266C	zinc finger transcription factor		1
	nucleobase metabolism	3	6	29	3.26	2.85	1.52		YHR006W	YHR006W		1
	purine base metabolism	2	4	14	2.56	2.58	1.09		YDL170W	zinc finger transcription factor of the Zn(2)-Cys(6) binuclear cluster domain type		1
	aromatic compound metabolism	3	12	51	2.54	5.85	0.72		YGL166W	transcriptional activator		1
	heterocycle metabolism	3	9	66	2.22	2.65	1.02		YFL031W	bZIP (basic-leucine zipper) protein		1
	nucleotidase activity	1	2	2	1.94	2.71	0.62		YMR037C	zinc finger protein		0.88
	purine base biosynthesis	1	3	6	1.47	2.81	0.47		YOR337W	YOR337W		0.84
	histidine metabolism	1	5	14	1.11	3.64	0.3		YIR005W	SNU17		0.84
	histidine family amino acid metabolism	1	5	14	1.11	3.64	0.3		YJL089W	YJL089W		0.84
	histidine biosynthesis	1	5	14	1.11	3.64	0.3		YBL103C	phosphoprotein		0.79
	http://www.godatabase.org/cgi-bin/amigo/go.cgi?action=dotty&search_constraint=terms&view=details&session_id=12341234&&query=GO:0003704&query=GO:0009112&query=GO:0006144&query=GO:0006725&query=GO:0046483&query=GO:0008252&query=GO:0009113&query=GO:0006547&query=GO:0009075&query=GO:0000105								YMR021C	metal-binding transcriptional activator		0.79
									YCR106W	transcriptional regulator		0.78
									YMR179W	non-specific DNA binding protein		0.76
									YJL113W	YJL113W		0.7
									YHL027W	RIM1		0.69
									YFL028C	ABC ATPase		0.6
									YOR363C	transcription factor		0.57
									YDR324C	U3 snoRNP protein		0.55
									YKR060W	YKR060W		0.54
									YBL003C	histone H2A (HTA1 and HTA2 code for nearly identical proteins)		0.54
									YKR099W	transcription factor		0.52
									YGL224C	SSM1		0.51
									YNL311C	YNL311C		0.5
									YKR019C	YKR019C		0.49
									YNL141W	adenine aminohydrolase (adenine deaminase)		0.47
									YBR072W	heat shock protein 26		0.45
									YHR128W	UPRTase		0.44
									YDL166C	YDL166C		0.43
									YHR047C	arginine/alanine aminopeptidase		0.42
									YDR001C	neutral trehalase		0.32
									YJR130C	cystathionine gamma-synthase		0.31
									YGR123C	YGR123C		0.3
	<Cluster 2 size=7>	Inner size:	Orig.in. size:	Total size:	C.log(p):	O.log(p):	S.log(p):		<Cluster 2 size=7>
	cyclohydrolase activity	3	5	7	7.38	5.5	3.87		YPL271W	ATP synthase epsilon subunit		0.96
	hydrolase activity, acting on carbon-nitrogen (but not peptide) bonds, in cyclic amidines	3	6	17	6.1	4.24	3.57		YDL130W-A	AIS2		0.92
	biosynthesis	7	72	832	5.82	8.52	3.85		YMR120C	5-aminoimidazole-4-carboxamide ribonucleotide (AICAR) transformylase/IMP cyclohydrolase		0.58
	aromatic compound metabolism	2	12	51	2.78	5.85	1.4		YJR025C	3-hydroxyanthranilic acid dioxygenase		0.51
	heterocycle metabolism	2	9	66	2.56	2.65	1.65		YGR267C	GTP-cyclohydrolase I		0.38
	purine base biosynthesis	1	3	6	2.13	2.81	1.08		YGL062W	pyruvate carboxylase		0.37
	purine base metabolism	1	4	14	1.76	2.58	0.96		YGR204W	C1-tetrahydrofolate synthase		0.34
	nucleobase biosynthesis	1	4	19	1.63	2.07	0.96
	oxidoreductase activity	2	24	233	1.5	4.11	0.86
	catalytic activity	5	100	1761	1.46	2.87	1.02
	http://www.godatabase.org/cgi-bin/amigo/go.cgi?action=dotty&search_constraint=terms&view=details&session_id=12341234&&query=GO:0019238&query=GO:0016814&query=GO:0009058&query=GO:0006725&query=GO:0046483&query=GO:0009113&query=GO:0006144&query=GO:0046112&query=GO:0016491&query=GO:0003824
