# Supplementary material for: Theme discovery from gene lists for identification and viewing of multiple functional groups
Source: BMC Bioinformatics. 2005 Jun 29;6:162. doi: 10.1186/1471-2105-6-162 (PMC1190153; doi:10.1186/1471-2105-6-162)
Supplement: Additional File 8 — Detailed sorted class list for itraconanzole dataset. Table 8 The table presents a detailed sorted list of over-represented classes obtained with itraconanzole dataset. Classes with p-value < 0.01 (O.log(p) > 2.0) are shown. [file 1471-2105-6-162-S8.xls]

## Sheet: Sheet1
Rank	Class	O.log(p)
1	amino acid biosynthesis	19.07
2	amine biosynthesis	18.08
3	carboxylic acid metabolism	14.77
4	organic acid metabolism	14.77
5	amino acid metabolism	14.70
6	amino acid and derivative metabolism	13.75
7	amine metabolism	13.02
8	arginine biosynthesis	11.28
9	steroid metabolism	8.89
10	nitrogen metabolism	8.79
11	urea cycle intermediate metabolism	8.66
12	arginine metabolism	8.66
13	biosynthesis	8.52
14	transaminase activity	8.32
15	transferase activity, transferring nitrogenous groups	8.32
16	glutamine family amino acid biosynthesis	8.16
17	sterol metabolism	8.02
18	glutamine family amino acid metabolism	7.99
19	sterol biosynthesis	7.77
20	steroid biosynthesis	7.69
21	ergosterol biosynthesis	6.22
22	ergosterol metabolism	6.22
23	aromatic compound metabolism	5.85
24	branched chain family amino acid metabolism	5.61
25	cyclohydrolase activity	5.50
26	lipid biosynthesis	5.24
27	lipid metabolism	5.05
28	branched chain family amino acid biosynthesis	5.04
29	nonprotein amino acid metabolism	4.76
30	cell wall (sensu Fungi)	4.37
31	cell wall	4.37
32	external encapsulating structure	4.37
33	ornithine metabolism	4.29
34	hydrolase activity, acting on carbon-nitrogen (but not peptide) bonds, in cyclic amidines	4.24
35	oxidoreductase activity	4.11
36	histidine metabolism	3.64
37	histidine family amino acid metabolism	3.64
38	histidine biosynthesis	3.64
39	histidine family amino acid biosynthesis	3.64
40	ornithine biosynthesis	3.48
41	alcohol metabolism	3.26
42	specific RNA polymerase II transcription factor activity	3.24
43	acid phosphatase activity	3.10
44	catalytic activity	2.87
45	nucleobase metabolism	2.85
46	aromatic amino acid family metabolism	2.84
47	vitamin B2 metabolism	2.81
48	vitamin B2 biosynthesis	2.81
49	purine base biosynthesis	2.81
50	nonprotein amino acid biosynthesis	2.81
51	branched-chain-amino-acid transaminase activity	2.71
52	carbamoyl-phosphate synthase (glutamine-hydrolyzing) activity	2.71
53	carbamoyl-phosphate synthase activity	2.71
54	nucleotidase activity	2.71
55	heterocycle metabolism	2.65
56	leucine metabolism	2.58
57	purine base metabolism	2.58
58	plasma membrane	2.58
59	amino acid catabolism	2.55
60	vitamin B2 and derivative biosynthesis	2.40
61	vitamin B2 and derivative metabolism	2.40
62	glutamate metabolism	2.35
63	amine catabolism	2.31
64	water-soluble vitamin biosynthesis	2.29
65	vitamin biosynthesis	2.29
66	fatty acid elongase activity	2.25
67	integral to plasma membrane	2.23
68	structural constituent of cell wall	2.23
69	oxidoreductase activity, acting on the CH-NH2 group of donors	2.23
70	sulfur metabolism	2.18
71	hydro-lyase activity	2.16
72	aspartate family amino acid biosynthesis	2.16
73	vitamin/cofactor transport	2.09
74	nucleobase biosynthesis	2.07
75	aspartate family amino acid metabolism	2.02
76	lyase activity	2.02
