# Supplementary material for: Theme discovery from gene lists for identification and viewing of multiple functional groups
Source: BMC Bioinformatics. 2005 Jun 29;6:162. doi: 10.1186/1471-2105-6-162 (PMC1190153; doi:10.1186/1471-2105-6-162)
Supplement: Additional File 9 — Summary of GOToolBox results with H2O2 dataset. Table 9 The table shows a summary of H2O2 dataset analysis with GOToolBox. Results are shown separately for three sub-ontologies of GO. Columns show GOToolBox cluster number (Cluster nb), number of gene products within each cluster (Number of genes), and obtained class description (Class names). The raw output from GOToolBox is available in table 10 [see Additional file 10]. [file 1471-2105-6-162-S9.xls]

## Sheet: Sheet1
Results from GO ToolBox with H2O2 dataset
Biological Process Ontology						Molecular Function ontology							Cellular localization ontology
Cluster nb:	Number of genes:	Class names:				Cluster nb:	Number of genes:	Class names:					Cluster nb:	Number of genes:	Class names:
1	8 gene products	cell organization and biogenesis				1	28 gene products	structural constituent of ribosome					1	62 gene products	intracellular membrane-bound organelle
		organelle organization and biogenesis						structural molecule activity							membrane-bound organelle
2	5 gene products	transcription from Pol II promoter				2	3 gene products	transcription factor binding					2	32 gene products	mitochondrion
3	3 gene products	protein metabolism						transcription cofactor activity							cytoplasm
		macromolecule metabolism						transcription regulator activity					3	29 gene products	mitochondrial matrix
4	45 gene products	biosynthesis				3	6 gene products	RNA ligase activity							mitochondrion
		macromolecule metabolism						ligase activity, forming aminoacyl-tRNA and related compounds							intracellular membrane-bound organelle
5	14 gene products	biological_process unknown						ligase activity, forming phosphoric ester bonds							membrane-bound organelle
6	5 gene products	tRNA aminoacylation for protein translation						ligase activity, forming carbon-oxygen bonds					4	33 gene products	non-membrane-bound organelle
		tRNA modification						tRNA ligase activity							intracellular non-membrane-bound organelle
		tRNA aminoacylation						ligase activity					5	4 gene products	cytoplasm
		RNA modification						catalytic activity					6	7 gene products	nucleoplasm
		*				4	19 gene products	binding							nucleus
7	3 gene products	organelle organization and biogenesis				5	17 gene products	catalytic activity							protein complex
		cell organization and biogenesis				6	12 gene products	nucleic acid binding					7	18 gene products	mitochondrial large ribosomal subunit
		cell growth and/or maintenance				7	7 gene products	transporter activity							organellar large ribosomal subunit
		cellular physiological process				8	4 gene products	hydrogen ion transporter activity							large ribosomal subunit
		cellular process						ion transporter activity					8	6 gene products	intracellular
8	3 gene products	glucose metabolism						cation transporter activity					9	4 gene products	respiratory chain complex III
		hexose metabolism						monovalent inorganic cation transporter activity							mitochondrial electron transport chain
		monosaccharide metabolism				9	109 gene products	molecular_function							respiratory chain complex III (sensu Eukaryota)
		alcohol metabolism				10	7 gene products	protein binding							mitochondrial inner membrane
		carbohydrate metabolism				11	21 gene products	molecular_function unknown							inner membrane
		macromolecule metabolism				12	5 gene products	RNA polymerase II transcription factor activity							protein complex
9	44 gene products	protein biosynthesis						general RNA polymerase II transcription factor activity					10	9 gene products	mitochondrial small ribosomal subunit
		macromolecule biosynthesis				13	5 gene products	transferase activity							organellar small ribosomal subunit
		biopolymer biosynthesis				14	3 gene products	helicase activity							small ribosomal subunit
		protein metabolism				15	3 gene products	unfolded protein binding					11	6 gene products	nucleus
		biopolymer metabolism				16	4 gene products	transcription factor activity					12	4 gene products	mediator complex
10	3 gene products	translation						DNA binding					13	31 gene products	cytoplasm
11	3 gene products	mitochondrial electron transport, ubiquinol to cytochrome c						transcription regulator activity					14	27 gene products	mitochondrial ribosome
		ATP synthesis coupled electron transport				17	6 gene products	transcription regulator activity							organellar ribosome
		ATP synthesis coupled electron transport (sensu Eukaryota)				18	4 gene products	transferase activity, transferring phosphorus-containing groups							ribosome
		electron transport						kinase activity							ribonucleoprotein complex
		oxidative phosphorylation				19	4 gene products	RNA polymerase II transcription mediator activity							protein complex
		phosphate metabolism				20	4 gene products	translation factor activity, nucleic acid binding					15	109 gene products	cellular_component
		phosphorus metabolism						translation regulator activity					16	13 gene products	mitochondrial membrane
		phosphorylation				21	3 gene products	DNA binding							membrane
12	6 gene products	response to abiotic stimulus				22	3 gene products	hydrolase activity							mitochondrion
		response to external stimulus						catalytic activity							cytoplasm
		response to stimulus				23	3 gene products	primary active transporter activity					17	5 gene products	DNA-directed RNA polymerase II, holoenzyme
13	68 gene products	metabolism						oxidoreductase activity, acting on diphenols and related substances as donors, cytochrome as acceptor					18	6 gene products	mitochondrial inner membrane
14	95 gene products	physiological process						oxidoreductase activity, acting on diphenols and related substances as donors							inner membrane
15	5 gene products	establishment of localization						carrier activity					19	12 gene products	cell
		transport						ubiquinol-cytochrome-c reductase activity					20	6 gene products	mitochondrial matrix
		localization						oxidoreductase activity					21	4 gene products	soluble fraction
16	6 gene products	biopolymer metabolism						catalytic activity							cell fraction
17	6 gene products	cellular respiration				24	3 gene products	oxidoreductase activity					22	95 gene products	organelle
		aerobic respiration													intracellular organelle
		energy derivation by oxidation of organic compounds													intracellular
		energy pathways													cell
18	109 gene products	biological_process
19	6 gene products	transcription, DNA-dependent
		transcription
		nucleobase, nucleoside, nucleotide and nucleic acid metabolism
20	4 gene products	mitochondrial genome maintenance
		mitochondrion organization and biogenesis
21	3 gene products	RNA metabolism
		nucleobase, nucleoside, nucleotide and nucleic acid metabolism
22	21 gene products	cell growth and/or maintenance
		cellular physiological process
		cellular process
23	3 gene products	chromosome organization and biogenesis (sensu Eukaryota)
		chromosome organization and biogenesis
		DNA metabolism
		nucleobase, nucleoside, nucleotide and nucleic acid metabolism
		biopolymer metabolism
		metabolism
