# Supplementary material for: Theme discovery from gene lists for identification and viewing of multiple functional groups
Source: BMC Bioinformatics. 2005 Jun 29;6:162. doi: 10.1186/1471-2105-6-162 (PMC1190153; doi:10.1186/1471-2105-6-162)
Supplement: Additional File 10 — GOToolBox outputs from analysis with H2O2 and itraconanzole datasets. Table 10 Files include the clustering results for H2O2 and itraconanzole datasets from GOToolBox. [file 1471-2105-6-162-S10.zip]

Archive with 6 entries (6 files):
- gotbx-itra-data-MF-default.htm
- gotbx-H2O2-data--CL-default.htm
- gotbx-H2O2-data-default.htm
- gotbx-H2O2-data--MF-default.htm
- gotbx-itra-data-BP-default.htm
- gotbx-itra-data-CL-default.htm
